# Supplementary material for: The Mechanism of Houttuynia cordata Embryotoxicity Was Explored in Combination with an Experimental Model and Network Pharmacology
Source: Toxins (Basel). 2023 Jan 13;15(1):73. doi: 10.3390/toxins15010073 (PMC9864403; doi:10.3390/toxins15010073)
Supplement: Supplementary file 1 [file toxins-15-00073-s001.zip]

Archive with 1 entries (1 files):
- toxins-2145961-supplementary.pdf
